# Supplementary material for: Sociodemographic and morbidity characteristics of people on long-term sick leave
Source: BMC Public Health. 2022 Dec 2;22:2249. doi: 10.1186/s12889-022-14665-w (PMC9719200; doi:10.1186/s12889-022-14665-w)
Supplement: Supplementary file 1 — Additional file 1. [file 12889_2022_14665_MOESM1_ESM.xlsx]

## Sheet: SJ_fin
Data	CIM	Solicitate	Avizate	Stare	DECEDATI	Data1	An	Varsta_V	Varsta_R	Varsta_R	Judet	Gen
29.01.2020	13	60	60	0	0	29.01.2020	2020	35.2192	34.2192	34.2192	SJ	1
26.11.2019	19	60	60	0	0	26.11.2019	2019	49.7068	47.7068	47.7068	SJ	1
13.01.2020	19	90	90	0	0	13.01.2020	2020	53.7726	52.7726	52.7726	SJ	2
23.01.2020	19	60	60	0	0	23.01.2020	2020	59.2274	58.2274	58.2274	SJ	2
04.03.2020	19	60	60	0	0	04.03.2020	2020	63.5507	62.5507	62.5507	SJ	1
11.03.2020	19	90	90	0	0	11.03.2020	2020	58.1068	57.1068	57.1068	SJ	1
27.05.2020		60	60	0	0	27.05.2020	2020	53.3753	52.3753	52.3753	SJ	1
26.06.2020		38	38	0	0	26.06.2020	2020	43.9945	42.9945	42.9945	SJ	2
21.09.2020		60	60	0	0	21.09.2020	2020	41.1863	40.1863	40.1863	SJ	2
19.12.2019		60	60	0	0	19.12.2019	2019	51.8904	49.8904	49.8904	SJ	1
03.08.2020		30	30	3	0	03.08.2020	2020	47.4959	46.4959	46.4959	SJ	1
07.09.2020		90	90	3	0	07.09.2020	2020	49.8466	48.8466	48.8466	SJ	2
26.08.2020		90	90	4	0	26.08.2020	2020	60.7123	59.7123	59.7123	SJ	1

## Sheet: BN_fin
Data	CIM	Solicitate	Avizate	Stare	DECEDATI	Data1	An	Varsta_V	Varsta_R	Varsta_RV	Judet	Gen
24.02.2020	6	90	90	0	0	24.02.2020	2020	24.4055	23.4055	23.4055	BN	1
17.02.2020	13	90	90	0	0	17.02.2020	2020	47.1096	46.1096	46.1096	BN	1
27.02.2020	13	90	90	0	0	27.02.2020	2020	57.7178	56.7178	56.7178	BN	1
25.11.2019	13	90	90	0	0	25.11.2019	2019	54.5616	52.5616	52.5616	BN	2
25.11.2019	13	90	90	3	0	25.11.2019	2019	63.1288	61.1288	61.1288	BN	1
05.12.2019	13	90	30	0	0	05.12.2019	2019	65.4384	63.4384	63.4384	BN	1
10.02.2020	13	90	60	0	0	10.02.2020	2020	48.5726	47.5726	47.5726	BN	1
11.10.2019	13	90	90	0	0	11.10.2019	2019	50.2849	48.2849	48.2849	BN	1
29.10.2019	13	90	90	0	0	29.10.2019	2019	56.6685	54.6685	54.6685	BN	1
17.02.2020	13	90	60		0	17.02.2020	2020	44.5014	43.5014	43.5014	BN	1
17.02.2020	19	90	90	0	0	17.02.2020	2020	47.0849	46.0849	46.0849	BN	1
08.01.2020	19	90	90	0	0	08.01.2020	2020	31.7205	30.7205	30.7205	BN	1
02.10.2019	19	90	90	0	0	02.10.2019	2019	50.3973	48.3973	48.3973	BN	1
07.11.2019	19	90	90	0	0	07.11.2019	2019	54.2575	52.2575	52.2575	BN	1
13.01.2020	19	90	90	0	0	13.01.2020	2020	58.4767	57.4767	57.4767	BN	1
23.01.2020	19	30	30	0	0	23.01.2020	2020	47.6932	46.6932	46.6932	BN	1
24.02.2020	19	90	90	0	0	24.02.2020	2020	53.3151	52.3151	52.3151	BN	1
17.10.2019	19	90	90	0	0	17.10.2019	2019	50.2849	48.2849	48.2849	BN	1
20.12.2019	19	90	60	0	0	20.12.2019	2019	47.6932	45.6932	45.6932	BN	1
10.02.2020	19	30	30	0	0	10.02.2020	2020	60.1096	59.1096	59.1096	BN	2
09.12.2019	19	90	90	0	0	09.12.2019	2019	26.8411	24.8411	24.8411	BN	1
27.05.2020		30	30	0	0	27.05.2020	2020	55.7041	54.7041	54.7041	BN	1
16.07.2020		77	77	0	0	16.07.2020	2020	28.6356	27.6356	27.6356	BN	1
23.07.2020		14	14	0	0	23.07.2020	2020	60.9397	59.9397	59.9397	BN	1
24.07.2020		90	90	0	0	24.07.2020	2020	48.4384	47.4384	47.4384	BN	2
24.07.2020		90	90	0	0	24.07.2020	2020	54.2493	53.2493	53.2493	BN	1
06.08.2020		90	90	0	0	06.08.2020	2020	52.0548	51.0548	51.0548	BN	2
12.08.2020		90	90	0	0	12.08.2020	2020	51.4932	50.4932	50.4932	BN	1
21.08.2020		90	90	0	0	21.08.2020	2020	61.0521	60.0521	60.0521	BN	2
07.09.2020		90	90	0	0	07.09.2020	2020	54.6055	53.6055	53.6055	BN	1
21.09.2020		60	60	0	0	21.09.2020	2020	50.3151	49.3151	49.3151	BN	1
11.09.2019		90	90	0	0	11.09.2019	2019	50.263	48.263	48.263	BN	2
13.09.2019		90	90	0	0	13.09.2019	2019	48.4795	46.4795	46.4795	BN	1
13.09.2019		50	50	0	0	13.09.2019	2019	45.8438	43.8438	43.8438	BN	1
26.09.2019		90	90	0	0	26.09.2019	2019	50.3973	48.3973	48.3973	BN	1
07.09.2020		90	90	4	0	07.09.2020	2020	60.6384	59.6384	59.6384	BN	2
07.09.2020		90	90	4	0	07.09.2020	2020	62.5836	61.5836	61.5836	BN	1
28.11.2019		90	90		0	28.11.2019	2019				BN	1

## Sheet: BC_fin
Data	CIM	Solicitate	Avizate	Stare	DECEDATI	Data1	An	Varsta_V	Varsta_R	Varsta_R	Judet	Gen
11.03.2020	4	90	90	1		11.03.2020	2020	61.9616	60.9616	60.9616	BC	1
17.02.2020	6	90	90	2		17.02.2020	2020	49.7699	48.7699	48.7699	BC	1
24.02.2020	7	30	30	0		24.02.2020	2020	56.3096	55.3096	55.3096	BC	2
10.02.2020	9	90	90	0		10.02.2020	2020	46.211	45.211	45.211	BC	1
21.10.2019	10	31	10	0		21.10.2019	2019	52.4959	50.4959	50.4959	BC	1
26.11.2019	13	90	90	0		26.11.2019	2019	42.7507	40.7507	40.7507	BC	2
28.01.2020	13	45	45	0		28.01.2020	2020	60.1205	59.1205	59.1205	BC	1
28.01.2020	13	90	90	0		28.01.2020	2020	51.074	50.074	50.074	BC	1
04.03.2020	13	45	45	0		04.03.2020	2020	60.1205	59.1205	59.1205	BC	1
09.03.2020	13	60	60	0		09.03.2020	2020	42.7315	41.7315	41.7315	BC	2
13.01.2020	13	56	56	4		13.01.2020	2020	82.1233	81.1233	81.1233	BC	1
11.03.2020	13	30	30	4		11.03.2020	2020	82.1233	81.1233	81.1233	BC	1
10.10.2019	13	27	27	4		10.10.2019	2019	62.1178	60.1178	60.1178	BC	1
28.01.2020	13	90	90	0		28.01.2020	2020	44.7479	43.7479	43.7479	BC	2
15.05.2020	13	48	48	3		15.05.2020	2020	58.0356	57.0356	57.0356	BC	1
07.02.2020	13	60	60	0		07.02.2020	2020	57.3479	56.3479	56.3479	BC	2
21.02.2020	13	90	60	0		21.02.2020	2020	36.8685	35.8685	35.8685	BC	2
14.11.2019	13	90	90	0		14.11.2019	2019	51.2548	49.2548	49.2548	BC	1
28.01.2020	13	90	90	0		28.01.2020	2020	61.5753	60.5753	60.5753	BC	1
11.03.2020	13	90	90	0		11.03.2020	2020	54.5945	53.5945	53.5945	BC	2
28.01.2020	13	90	90	3		28.01.2020	2020	39.3616	38.3616	38.3616	BC	1
30.01.2020	14	90	60	0		30.01.2020	2020	40.3616	39.3616	39.3616	BC	2
18.03.2020	14	30	30	0		18.03.2020	2020	40.3616	39.3616	39.3616	BC	2
25.11.2019	19	90	90	0		25.11.2019	2019	53.6027	51.6027	51.6027	BC	1
29.01.2020	19	56	45	0		29.01.2020	2020	48.1233	47.1233	47.1233	BC	1
27.02.2020	19	90	90	0		27.02.2020	2020	41.1973	40.1973	40.1973	BC	2
24.02.2020	19	90	90	3		24.02.2020	2020	58.2055	57.2055	57.2055	BC	2
04.03.2020	19	90	60	0		04.03.2020	2020	44.6466	43.6466	43.6466	BC	1
09.12.2019	19	45	45	0		09.12.2019	2019	57.5589	55.5589	55.5589	BC	1
13.12.2019	19	90	90	0		13.12.2019	2019	25.9288	23.9288	23.9288	BC	1
04.11.2019	19	90	90	3		04.11.2019	2019	51.5671	49.5671	49.5671	BC	1
13.01.2020	19	90	60	0		13.01.2020	2020	36.2219	35.2219	35.2219	BC	1
04.10.2019	19	60	60	0		04.10.2019	2019	43.5562	41.5562	41.5562	BC	2
05.12.2019	19	30	30	0		05.12.2019	2019	61.1973	59.1973	59.1973	BC	1
16.12.2019	19	90	90	0		16.12.2019	2019	44.7068	42.7068	42.7068	BC	1
30.01.2020	19	90	90	2		30.01.2020	2020	40.189	39.189	39.189	BC	1
10.10.2019	19	90	90	3		10.10.2019	2019	53.8438	51.8438	51.8438	BC	1
07.11.2019	19	90	90	3		07.11.2019	2019	55.6082	53.6082	53.6082	BC	1
26.03.2020	19	90	90	4		26.03.2020	2020	64.811	63.811	63.811	BC	2
14.10.2019	19	58	90	4		14.10.2019	2019	60.1014	58.1014	58.1014	BC	1
06.01.2020	19	45	45			06.01.2020	2020	46.8	45.8	45.8	BC	1
16.07.2020	19	90	90	0		16.07.2020	2020	48.7233	47.7233	47.7233	BC	1
05.12.2019	19	90	90	0		05.12.2019	2019	48.6384	46.6384	46.6384	BC	1
09.10.2019	20	90	30	3		09.10.2019	2019	60.9315	58.9315	58.9315	BC	2
27.09.2019	21	30	30	3		27.09.2019	2019	58.6274	56.6274	56.6274	BC	2
13.03.2020		90	90	0		13.03.2020	2020	49.6027	48.6027	48.6027	BC	1
22.05.2020		90	90	0		22.05.2020	2020	29.2055	28.2055	28.2055	BC	2
22.05.2020		90	90	0		22.05.2020	2020	63.4219	62.4219	62.4219	BC	1
22.05.2020		90	90	0		22.05.2020	2020	60.2658	59.2658	59.2658	BC	1
03.07.2020		90	90	0		03.07.2020	2020	54.3616	53.3616	53.3616	BC	2
09.07.2020		75	75	0		09.07.2020	2020	54.8877	53.8877	53.8877	BC	2
09.07.2020		88	88	0		09.07.2020	2020	34.5973	33.5973	33.5973	BC	2
16.07.2020		90	90	0		16.07.2020	2020	56.411	55.411	55.411	BC	2
17.07.2020		67	67	0		17.07.2020	2020	60.6247	59.6247	59.6247	BC	2
17.07.2020		60	60	0		17.07.2020	2020	43.1589	42.1589	42.1589	BC	1
20.07.2020		30	30	0		20.07.2020	2020	34.7781	33.7781	33.7781	BC	2
04.08.2020		60	60	0		04.08.2020	2020	43.8521	42.8521	42.8521	BC	2
04.08.2020		90	90	0		04.08.2020	2020	52.2356	51.2356	51.2356	BC	1
06.08.2020		15	7	0		06.08.2020	2020	54.4055	53.4055	53.4055	BC	2
06.08.2020		60	60	0		06.08.2020	2020	59.1644	58.1644	58.1644	BC	1
11.08.2020		60	60	0		11.08.2020	2020	42.7644	41.7644	41.7644	BC	1
26.08.2020		45	45	0		26.08.2020	2020	42.1589	41.1589	41.1589	BC	1
07.09.2020		90	90	0		07.09.2020	2020	56.6356	55.6356	55.6356	BC	1
07.09.2020		60	13	0		07.09.2020	2020	43.1589	42.1589	42.1589	BC	1
07.09.2020		90	90	0		07.09.2020	2020	53.6877	52.6877	52.6877	BC	1
09.09.2020		30	30	0		09.09.2020	2020	53.6877	52.6877	52.6877	BC	1
16.09.2020		30	30	0		16.09.2020	2020	48.8027	47.8027	47.8027	BC	2
24.09.2020		90	90	0		24.09.2020	2020	30.3123	29.3123	29.3123	BC	1
11.09.2019		90	90	0		11.09.2019	2019	57.1945	55.1945	55.1945	BC	2
16.12.2019		90	90	0		16.12.2019	2019	41.7644	39.7644	39.7644	BC	1
09.10.2019		79	79	2		09.10.2019	2019	47.4904	45.4904	45.4904	BC	1
10.02.2020		90	60	3		10.02.2020	2020	49.9808	48.9808	48.9808	BC	2
24.03.2020		90	90	3		24.03.2020	2020	56.4767	55.4767	55.4767	BC	1
06.09.2019		90	90	3		06.09.2019	2019	54.2301	52.2301	52.2301	BC	2
11.09.2019		90	90	3		11.09.2019	2019	55.3863	53.3863	53.3863	BC	2
09.07.2020		90	90	4		09.07.2020	2020	61.189	60.189	60.189	BC	2
05.09.2019		90	90	4		05.09.2019	2019	61.8795	59.8795	59.8795	BC	1

## Sheet: VN_fin
Data	CIM	Solicitate	Avizate	Stare	Decedati	Data1	An	Varsta_V	Varsta_R	Varsta_RV	Judet	Gen
16/12/019	6	60	60	3	0	16/12/019	2019	61.4466	59.4466	59.4466	VN	1
16/12/019	6	90	90	0	0	16/12/019	2019	54.5041	52.5041	52.5041	VN	2
31/01/020	9	90	90	0	0	31/01/020	2020	58.9315	57.9315	57.9315	VN	2
21/11/019	9	41	41	3	0	21/11/019	2019	44.126	42.126	42.126	VN	2
06/01/020	13	90	90	0	0	06/01/020	2020	47.7123	46.7123	46.7123	VN	1
17/02/020	13	90	90	0	0	17/02/020	2020	47.7041	46.7041	46.7041	VN	1
17/01/020	13	90	90	0	0	17/01/020	2020	56.6082	55.6082	55.6082	VN	1
08/01/020	13	90	90	0	0	08/01/020	2020	46.8055	45.8055	45.8055	VN	1
03/02/020	13	60	60	0	0	03/02/020	2020	57.3233	56.3233	56.3233	VN	1
25/02/020	13	30	30	0	0	25/02/020	2020	50.6192	49.6192	49.6192	VN	1
11/09/019	13	90	90	0	0	11/09/019	2019	36.0164	34.0164	34.0164	VN	2
15/10/019	13	90	90	0	0	15/10/019	2019	54.2822	52.2822	52.2822	VN	2
29/10/019	13	90	90	0	0	29/10/019	2019	53.7534	51.7534	51.7534	VN	1
11/12/019	13	90	90	0	0	11/12/019	2019	49.789	47.789	47.789	VN	1
11/12/019	13	60	60	0	0	11/12/019	2019	54.0767	52.0767	52.0767	VN	2
31/01/020	13	60	60	2	0	31/01/020	2020	50.8356	49.8356	49.8356	VN	2
28/02/020	13	60	60	2	0	28/02/020	2020	53.189	52.189	52.189	VN	2
14/10/019	13	90	90	2	0	14/10/019	2019	49.5096	47.5096	47.5096	VN	2
19/02/020	13	30	30	3	0	19/02/020	2020	54.2192	53.2192	53.2192	VN	1
20/11/019	13	90	90	4	0	20/11/019	2019	62.7014	60.7014	60.7014	VN	1
08/01/020	13	90	90	4	0	08/01/020	2020	65.6575	64.6575	64.6575	VN	1
16/03/020		90	90	0	0	16/03/020	2020	53.7562	52.7562	52.7562	VN	1
16/03/020		30	30	0	0	16/03/020	2020	42.1068	41.1068	41.1068	VN	1
22/06/020		90	60	0	0	22/06/020	2020	34.7041	33.7041	33.7041	VN	2
09/07/020		60	60	0	0	09/07/020	2020	50.7726	49.7726	49.7726	VN	2
19/08/020		30	30	0	0	19/08/020	2020	46.9315	45.9315	45.9315	VN	1
10/04/020		90	90	0	0	10/04/020	2020	39.9123	38.9123	38.9123	VN	1
17/09/020		90	90	0	0	17/09/020	2020	51.6493	50.6493	50.6493	VN	2
02/09/019		90	0	0	0	02/09/019	2019	27.8411	25.8411	25.8411	VN	1
02/09/019		90	0	0	0	02/09/019	2019	46.7041	44.7041	44.7041	VN	2
02/12/019		90	0	0	0	02/12/019	2019	37.7123	35.7123	35.7123	VN	2
11/06/020		60	60	0	0	11/06/020	2020	43.0329	42.0329	42.0329	VN	2
08/07/020		90	90	0	0	08/07/020	2020	51.0247	50.0247	50.0247	VN	1
06/08/020		90	90	0	0	06/08/020	2020	55.3863	54.3863	54.3863	VN	2
31/08/020		90	90	0	0	31/08/020	2020	54.0493	53.0493	53.0493	VN	1
23/09/019		90	90	0	0	23/09/019	2019	56.1315	54.1315	54.1315	VN	2
09/09/019		30	0	2	0	09/09/019	2019	56.9534	54.9534	54.9534	VN	2
22/01/020		60	60	3	0	22/01/020	2020	50.4575	49.4575	49.4575	VN	2
22/01/020		60	60	3	0	22/01/020	2020	50.9699	49.9699	49.9699	VN	2
22/06/020		90	90	3	0	22/06/020	2020	58.1288	57.1288	57.1288	VN	2
15/07/020		90	90	3	0	15/07/020	2020	56.6548	55.6548	55.6548	VN	2
22/07/020		60	60	3	0	22/07/020	2020	54.1836	53.1836	53.1836	VN	1
01/10/019		60	60	3	0	01/10/019	2019	55.2822	53.2822	53.2822	VN	1
15/07/020		60	60	3	0	15/07/020	2020	60.5753	59.5753	59.5753	VN	2
24/09/019		90	90	3	0	24/09/019	2019	56.6521	54.6521	54.6521	VN	1
22/01/020		90	90	4	0	22/01/020	2020	60.5178	59.5178	59.5178	VN	2
01/09/020		90	90	4	0	01/09/020	2020	67.8959	66.8959	66.8959	VN	2

## Sheet: VL_fin
Data	CIM	Nr. zile	Nr zile avizate	Stare	DECEDATI	Data1	An	Varsta_V	Varsta_R	Varsta_RV	Judet	Gen
27/01/020	13	90	90		0	27/01/020	2020	56.0575	55.0575	55.0575	VL	1
11/10/019	2	30	30	3	0	11/10/019	2019	44.1096	42.1096	42.1096	VL	2
25/09/019	5	20	20	0	0	25/09/019	2019	53.3863	51.3863	51.3863	VL	2
30/01/020	5	30	30	0	0	30/01/020	2020	59.2301	58.2301	58.2301	VL	2
13/01/020	6	90	90	0	0	13/01/020	2020	51.5397	50.5397	50.5397	VL	2
26/02/020	6	90	90	0	0	26/02/020	2020	57.7534	56.7534	56.7534	VL	1
10/06/020	6	22	22	0	0	10/06/020	2020	53.9014	52.9014	52.9014	VL	2
27/11/019	6	60	60	0	0	27/11/019	2019	53.9014	51.9014	51.9014	VL	2
27/02/020	6	60	60	0	0	27/02/020	2020	37.2301	36.2301	36.2301	VL	2
20/12/019	6	90	90	4	0	20/12/019	2019	60.6904	58.6904	58.6904	VL	1
04/11/019	9	19	19	0	0	04/11/019	2019	53.6877	51.6877	51.6877	VL	1
14/02/020	9	60	60	2	0	14/02/020	2020	53.3973	52.3973	52.3973	VL	1
13/01/020	9	90	90	0	0	13/01/020	2020	29.0082	28.0082	28.0082	VL	1
01/04/020	9	90	90	0	0	01/04/020	2020	52.5671	51.5671	51.5671	VL	1
12/09/019	9	90	90		0	12/09/019	2019	47.1918	45.1918	45.1918	VL	1
06/12/019	9	90	90	0	0	06/12/019	2019	54.8466	52.8466	52.8466	VL	1
02/12/019	11	60	60	0	0	02/12/019	2019	42.2822	40.2822	40.2822	VL	1
07/11/019	13	90	90	2	0	07/11/019	2019	46.2521	44.2521	44.2521	VL	1
12/02/020	13	21	21	0	0	12/02/020	2020	57.1863	56.1863	56.1863	VL	2
19/12/019	13	90	90	2	0	19/12/019	2019	55.0959	53.0959	53.0959	VL	1
06/04/020	13	30	30	0	0	06/04/020	2020	39.8356	38.8356	38.8356	VL	1
28/01/020	13	60	90	0	0	28/01/020	2020	52.5644	51.5644	51.5644	VL	1
30/01/020	13	60	60	0	0	30/01/020	2020	54.211	53.211	53.211	VL	2
22/01/020	13	90	90	0	0	22/01/020	2020	53.0438	52.0438	52.0438	VL	1
05/02/020	13	90	90	0	0	05/02/020	2020	37.8055	36.8055	36.8055	VL	2
24/02/020	13	90	90	0	0	24/02/020	2020	59.0411	58.0411	58.0411	VL	1
24/02/020	13	90	30	0	0	24/02/020	2020	62.4822	61.4822	61.4822	VL	2
04/03/020	13	90	90	0	0	04/03/020	2020	33.611	32.611	32.611	VL	1
25/02/020	13	90	90	0	0	25/02/020	2020	36.6959	35.6959	35.6959	VL	1
30/10/019	13	90	90	0	0	30/10/019	2019	35.4411	33.4411	33.4411	VL	1
18/11/019	13	90	90	0	0	18/11/019	2019	48.8247	46.8247	46.8247	VL	2
28/11/019	13	90	90	0	0	28/11/019	2019	41.0548	39.0548	39.0548	VL	2
28/11/019	13	90	90	0	0	28/11/019	2019	40.6329	38.6329	38.6329	VL	2
18/10/019	13	90	90	0	0	18/10/019	2019	37.8493	35.8493	35.8493	VL	1
19/12/019	13	90	90	0	0	19/12/019	2019	38.3014	36.3014	36.3014	VL	1
28/10/019	13	45	45	0	0	28/10/019	2019	54.4384	52.4384	52.4384	VL	1
06/01/020	13	90	90	1	0	06/01/020	2020	49.5151	48.5151	48.5151	VL	1
11/02/020	13	90	90	2	0	11/02/020	2020	54.337	53.337	53.337	VL	2
18/03/020	13	90	90	2	0	18/03/020	2020	61.5781	60.5781	60.5781	VL	2
12/11/019	13	90	90	2	0	12/11/019	2019	31.3315	29.3315	29.3315	VL	2
26/09/019	13	90	90	2	0	26/09/019	2019	42.6219	40.6219	40.6219	VL	1
15/01/020	13	90	90	3	0	15/01/020	2020	59.6247	58.6247	58.6247	VL	1
11/02/020	13	90	90	3	0	11/02/020	2020	59.6247	58.6247	58.6247	VL	1
11/03/020	13	60	60	3	0	11/03/020	2020	44.5973	43.5973	43.5973	VL	1
20/02/020	13	60	60	3	0	20/02/020	2020	51.9507	50.9507	50.9507	VL	1
03/10/019	13	90	90	3	0	03/10/019	2019	47.4849	45.4849	45.4849	VL	1
16/12/019	13	90	90	4	0	16/12/019	2019	62.5863	60.5863	60.5863	VL	1
05/09/019	13	60	60		0	05/09/019	2019	53.9781	51.9781	51.9781	VL	2
19/02/020	14	49	41	0	0	19/02/020	2020	54.3014	53.3014	53.3014	VL	2
10/09/019	14	90	90		0	10/09/019	2019	40.2247	38.2247	38.2247	VL	1
03/10/019	14	90	90	0	0	03/10/019	2019	41.8904	39.8904	39.8904	VL	1
30/12/019	19	90	90	0	0	30/12/019	2019	60.1425	58.1425	58.1425	VL	1
10/01/020	19	90	90	0	0	10/01/020	2020	44.6411	43.6411	43.6411	VL	2
11/09/019	19	90	90		0	11/09/019	2019	52.9288	50.9288	50.9288	VL	1
06/02/020	19	90	90	0	0	06/02/020	2020	52.3041	51.3041	51.3041	VL	1
10/03/020	19	90	90	3	0	10/03/020	2020	52.8219	51.8219	51.8219	VL	1
14/02/020	19	60	60	0	0	14/02/020	2020	54.5397	53.5397	53.5397	VL	1
23/03/020	19	60	60	0	0	23/03/020	2020	41.7699	40.7699	40.7699	VL	1
15/11/019	19	90	90	0	0	15/11/019	2019	52.6247	50.6247	50.6247	VL	2
10/10/019	19	60	60	0	0	10/10/019	2019	51.2466	49.2466	49.2466	VL	2
11/03/020	19	60	60	0	0	11/03/020	2020	46.6082	45.6082	45.6082	VL	1
24/03/020	19	90	90	0	0	24/03/020	2020	52.4274	51.4274	51.4274	VL	1
11/06/020	19	30	30	0	0	11/06/020	2020	45.8712	44.8712	44.8712	VL	2
05/09/019	19	60	60		0	05/09/019	2019	39.5096	37.5096	37.5096	VL	2
01/04/020	19	30	30	0	0	01/04/020	2020	55.8575	54.8575	54.8575	VL	1
07/02/020	19	30	30	0	0	07/02/020	2020	57.1945	56.1945	56.1945	VL	2
09/10/019	19	90	17	4	0	09/10/019	2019	66.6274	64.6274	64.6274	VL	2
30/10/019	19	17	17	4	0	30/10/019	2019	66.6274	64.6274	64.6274	VL	2
11/06/020		60	60	0	0	11/06/020	2020	50.9397	49.9397	49.9397	VL	1
16/07/020		52	52	0	0	16/07/020	2020	40.3534	39.3534	39.3534	VL	2
17/07/020		74	74	0	0	17/07/020	2020	53.1699	52.1699	52.1699	VL	1
17/07/020		90	90	0	0	17/07/020	2020	50.2767	49.2767	49.2767	VL	2
20/07/020		90	90	0	0	20/07/020	2020	53.1616	52.1616	52.1616	VL	2
21/07/020		60	60	0	0	21/07/020	2020	53.7918	52.7918	52.7918	VL	2
21/07/020		18	18	0	0	21/07/020	2020	58.5863	57.5863	57.5863	VL	1
01/09/020		60	60	0	0	01/09/020	2020	25.7151	24.7151	24.7151	VL	1
08/09/020		90	90	0	0	08/09/020	2020	45.6247	44.6247	44.6247	VL	1
11/09/020		90	90	0	0	11/09/020	2020	42.7315	41.7315	41.7315	VL	1
29/07/020		60	60	0	0	29/07/020	2020	38.4356	37.4356	37.4356	VL	1
31/07/020		90	90	0	0	31/07/020	2020	46.2932	45.2932	45.2932	VL	2
31/07/020		60	60	0	0	31/07/020	2020	43.9096	42.9096	42.9096	VL	1
05/08/020		90	90	0	0	05/08/020	2020	40.6247	39.6247	39.6247	VL	1
30/06/020		70	70	0	0	30/06/020	2020	39.5233	38.5233	38.5233	VL	2
14/08/020		30	30	0	0	14/08/020	2020	38.8493	37.8493	37.8493	VL	1
08/09/020		61	61	0	0	08/09/020	2020	47.3918	46.3918	46.3918	VL	1
22/07/020		90	90	0	0	22/07/020	2020	54.0438	53.0438	53.0438	VL	1
29/07/020		60	60	0	0	29/07/020	2020	33.4466	32.4466	32.4466	VL	1
28/09/020		90	90	0	0	28/09/020	2020	45.9205	44.9205	44.9205	VL	2
03/08/020		90	90	0	0	03/08/020	2020	58.189	57.189	57.189	VL	1
11/08/020		90	90	0	0	11/08/020	2020	42.7151	41.7151	41.7151	VL	2
13/08/020		60	60	0	0	13/08/020	2020	61.2521	60.2521	60.2521	VL	2
17/08/020		90	90	0	0	17/08/020	2020	46.8247	45.8247	45.8247	VL	1
27/08/020		60	60	0	0	27/08/020	2020	49.2767	48.2767	48.2767	VL	1
01/09/020		60	60	0	0	01/09/020	2019	59.7726	57.7726	57.7726	VL	1
07/10/019		60	60	0	0	07/10/019	2019	31.4411	29.4411	29.4411	VL	1
09/10/019		90	90	0	0	09/10/019	2019	38.8493	36.8493	36.8493	VL	1
21/10/019		6	6	0	0	21/10/019	2019	53.3863	51.3863	51.3863	VL	2
21/10/019		64	63	0	0	21/10/019	2019	53.3863	51.3863	51.3863	VL	2
13/02/020		60	60	2	0	13/02/020	2020	56.6795	55.6795	55.6795	VL	1
20/07/020		21	15	2	0	20/07/020	2020	58.0767	57.0767	57.0767	VL	1
20/09/019		60	60	2	0	20/09/019	2019	48.1918	46.1918	46.1918	VL	2
20/11/019		90	90	2	0	20/11/019	2019	38.9096	36.9096	36.9096	VL	1
18/10/019		90	90	2	0	18/10/019	2019	53.6795	51.6795	51.6795	VL	1
12/06/020		90	90	3	0	12/06/020	2020	53.8466	52.8466	52.8466	VL	1
28/08/020		90	60	3	0	28/08/020	2020	52.0603	51.0603	51.0603	VL	1
25/09/019		90	90	3	0	25/09/019	2019	42.9918	40.9918	40.9918	VL	1
18/06/020		77	77	4	0	18/06/020	2020	63.5918	62.5918	62.5918	VL	1
25/06/020		74	74	4	0	25/06/020	2020	59.8877	58.8877	58.8877	VL	1
27/09/019		90	90	4	0	27/09/019	2019	63.0247	61.0247	61.0247	VL	2

## Sheet: TL_fin
Data	CIM	Solicitate	Avizate	Stare	Decedati	Data1	An	Varsta_V	Varsta_R	Varsta_RV	Judet	Gen
17/02/020	6	90	90	0	0	17/02/020	2020	56.789	55.789	55.789	TL	1
20/01/020	9	60	60	0	0	20/01/020	2020	47.3562	46.3562	46.3562	TL	2
13/12/019	9	90	90	0	0	13/12/019	2019	53.6603	51.6603	51.6603	TL	1
20/01/020	9	29	29	0	0	20/01/020	2020	49.3644	48.3644	48.3644	TL	1
18/11/019	9	31	30	0	0	18/11/019	2019	49.3644	47.3644	47.3644	TL	1
13/12/019	9	30	29	0	0	13/12/019	2019	49.3644	47.3644	47.3644	TL	1
20/01/020	13	90	90	0	0	20/01/020	2020	31.3671	30.3671	30.3671	TL	1
13/12/019	13	90	90	0	0	13/12/019	2019	58.1479	56.1479	56.1479	TL	1
20/01/020	13	90	90	4	0	20/01/020	2020	61.3534	60.3534	60.3534	TL	1
20/01/020	13	90	90	0	0	20/01/020	2020	52.3781	51.3781	51.3781	TL	1
16/03/020	13	90	90	0	0	16/03/020	2020	30.9753	29.9753	29.9753	TL	2
16/03/020	13	90	90	0	0	16/03/020	2020	67.8274	66.8274	66.8274	TL	2
16/03/020	13	60	60	0	0	16/03/020	2020	51.6904	50.6904	50.6904	TL	1
16/03/020	13	60	60	0	0	16/03/020	2020	47.1425	46.1425	46.1425	TL	1
16/03/020	13	60	60	0	0	16/03/020	2020	62.0548	61.0548	61.0548	TL	1
16/03/020	13	60	60	0	0	16/03/020	2020	56.8055	55.8055	55.8055	TL	2
16/03/020	13	60	60	0	0	16/03/020	2020	41.926	40.926	40.926	TL	2
23/03/020	13	60	60	0	0	23/03/020	2020	53.6082	52.6082	52.6082	TL	2
02/10/019	13	90	90	0	0	02/10/019	2019	57.4932	55.4932	55.4932	TL	1
18/11/019	13	90	90	0	0	18/11/019	2019	48.0082	46.0082	46.0082	TL	2
18/11/019	13	90	90	0	0	18/11/019	2019	53.1014	51.1014	51.1014	TL	2
19/11/019	13	90	90	0	0	19/11/019	2019	48.3836	46.3836	46.3836	TL	1
13/12/019	13	90	90	0	0	13/12/019	2019	60.6575	58.6575	58.6575	TL	1
13/12/019	13	90	90	0	0	13/12/019	2019	59.8795	57.8795	57.8795	TL	2
13/12/019	13	90	90	0	0	13/12/019	2019	42.9151	40.9151	40.9151	TL	2
13/12/019	13	90	90	0	0	13/12/019	2019	55.4849	53.4849	53.4849	TL	2
19/09/019	13	90	90	4	0	19/09/019	2019	59.0493	57.0493	57.0493	TL	2
02/10/019	13	90	90	4	0	02/10/019	2019	63.3479	61.3479	61.3479	TL	1
02/10/019	13	90	90	4	0	02/10/019	2019	63.189	61.189	61.189	TL	1
13/12/019	19	90	90	0	0	13/12/019	2019	62.5014	60.5014	60.5014	TL	1
18/11/019	19	60	60	0	0	18/11/019	2019	42.4301	40.4301	40.4301	TL	1
18/11/019	19	30	30	0	0	18/11/019	2019	56.3342	54.3342	54.3342	TL	1
18/11/019	19	90	90	0	0	18/11/019	2019	59.7781	57.7781	57.7781	TL	1
08/04/020	21	20	20	0	0	08/04/020	2020	35.1726	34.1726	34.1726	TL	1
17/07/020		73	73	0	0	17/07/020	2020	58.9534	57.9534	57.9534	TL	1
17/07/020		90	90	0	0	17/07/020	2020	44.3781	43.3781	43.3781	TL	1
17/07/020		90	90	0	0	17/07/020	2020	46.8247	45.8247	45.8247	TL	1
17/07/020		77	77	0	0	17/07/020	2020	61.7671	60.7671	60.7671	TL	1
17/07/020		90	90	0	0	17/07/020	2020	49.5151	48.5151	48.5151	TL	1
24/07/020		12	12	0	0	24/07/020	2020	59.2959	58.2959	58.2959	TL	1
24/07/020		79	79	0	0	24/07/020	2020	33.0466	32.0466	32.0466	TL	1
24/07/020		90	90	0	0	24/07/020	2020	52.6	51.6	51.6	TL	1
24/07/020		90	90	0	0	24/07/020	2020	53.3151	52.3151	52.3151	TL	1
07/08/020		90	90	0	0	07/08/020	2020	61.1808	60.1808	60.1808	TL	1
14/08/020		59	59	0	0	14/08/020	2020	46.5178	45.5178	45.5178	TL	2
19/09/019		90		0	0	19/09/019	2019	59.0356	57.0356	57.0356	TL	1
25/09/019		90	90	0	0	25/09/019	2019	33.674	31.674	31.674	TL	1
25/09/019		90	90	0	0	25/09/019	2019	44.0027	42.0027	42.0027	TL	1
04/09/020		90	90	0	0	04/09/020	2019	56.811	54.811	54.811	TL	1
28/08/020		30	30	4	0	28/08/020	2020	64.0548	63.0548	63.0548	TL	1

## Sheet: TM_fin
Data	CIM	Solicitate	Avizate	Stare	DECEDATI	Data1	An	Varsta_V	Varsta_R	Varsta_RV	Judet	Gen
09/10/019	4	20	20	4	0	09/10/019	2019	63.0411	61.0411	61.0411	TM	2
06/01/020	4	60	60	4	0	06/01/020	2020	65.6767	64.6767	64.6767	TM	1
08/04/020	5	60	60	0	0	08/04/020	2020	41.1014	40.1014	40.1014	TM	2
21/10/019	6	90	90	0	0	21/10/019	2019	37.011	35.011	35.011	TM	1
07/01/020	6	90	90	0	0	07/01/020	2020	51.2603	50.2603	50.2603	TM	1
06/09/019	6	60	60	0	0	06/09/019	2019	63.0411	61.0411	61.0411	TM	1
04/02/020	6	90	90	1	0	04/02/020	2020	34.7945	33.7945	33.7945	TM	2
03/02/020	9	90	90	0	0	03/02/020	2020	45.6466	44.6466	44.6466	TM	1
20/01/020	9	60	60	0	0	20/01/020	2020	39.4877	38.4877	38.4877	TM	2
07/01/020	11	59	59	0	0	07/01/020	2020	55.6959	54.6959	54.6959	TM	1
07/01/020	11	34	34	0	0	07/01/020	2020	51.7479	50.7479	50.7479	TM	1
06/02/020	11	60	60	0	0	06/02/020	2020	61.4384	60.4384	60.4384	TM	2
30/10/019	11	90	90	0	0	30/10/019	2019	54.3178	52.3178	52.3178	TM	1
03/09/019	11	90	90	2	0	03/09/019	2019	32.137	30.137	30.137	TM	2
25/03/020	11	90	90	3	0	25/03/020	2020	30.4192	29.4192	29.4192	TM	1
07/01/020	13	30	30	0	0	07/01/020	2020	56.1534	55.1534	55.1534	TM	2
04/02/020	13	60	60	0	0	04/02/020	2020	26.8192	25.8192	25.8192	TM	2
19/02/020	13	60	60	0	0	19/02/020	2020	56.1534	55.1534	55.1534	TM	2
27/01/020	13	60	60	4	0	27/01/020	2020	73.4904	72.4904	72.4904	TM	1
07/01/020	13	90	90	0	0	07/01/020	2020	54.4192	53.4192	53.4192	TM	1
03/02/020	13	60	60	0	0	03/02/020	2020	40.5397	39.5397	39.5397	TM	2
21/10/019	13	90	90	0	0	21/10/019	2019	48.4822	46.4822	46.4822	TM	2
17/02/020	13	30	30	3	0	17/02/020	2020	52.4712	51.4712	51.4712	TM	2
06/12/019	13	60	60	3	0	06/12/019	2019	52.4712	50.4712	50.4712	TM	2
04/02/020	13	60	60	0	0	04/02/020	2020	60.1945	59.1945	59.1945	TM	1
11/12/019	13	30	30	0	0	11/12/019	2019	53.1699	51.1699	51.1699	TM	2
16/03/020	13	60	60	3	0	16/03/020	2020	53.3068	52.3068	52.3068	TM	2
19/11/019	13	90	90	0	0	19/11/019	2019	64.5589	62.5589	62.5589	TM	1
07/01/020	13	90	90	0	0	07/01/020	2020	54.0219	53.0219	53.0219	TM	1
06/03/020	13	60	60	0	0	06/03/020	2020	40.4438	39.4438	39.4438	TM	2
06/03/020	13	90	90	0	0	06/03/020	2020	45.3397	44.3397	44.3397	TM	2
25/03/020	13	90	60	0	0	25/03/020	2020	53.2767	52.2767	52.2767	TM	1
08/04/020	13	90	90	0	0	08/04/020	2020	61.0356	60.0356	60.0356	TM	1
08/04/020	13	90	90	0	0	08/04/020	2020	51.5918	50.5918	50.5918	TM	2
06/09/019	13	90	90	0	0	06/09/019	2019	51.9699	49.9699	49.9699	TM	1
15/10/019	13	90	90	0	0	15/10/019	2019	52.411	50.411	50.411	TM	2
15/10/019	13	60	60	0	0	15/10/019	2019	54.3452	52.3452	52.3452	TM	1
19/11/019	13	90	90	0	0	19/11/019	2019	50.5068	48.5068	48.5068	TM	1
02/12/019	13	90	90	0	0	02/12/019	2019	52.8575	50.8575	50.8575	TM	2
04/02/020	13	30	30	3	0	04/02/020	2020	50.6438	49.6438	49.6438	TM	2
09/10/019	13	90	90	3	0	09/10/019	2019	61.6712	59.6712	59.6712	TM	1
05/11/019	13	90	90	3	0	05/11/019	2019	57.8877	55.8877	55.8877	TM	1
20/01/020	13	90	90	3	0	20/01/020	2020	53.2521	52.2521	52.2521	TM	2
10/09/019	14	90	90	3	0	10/09/019	2019	49	47	47	TM	1
10/03/020	14	30	30	0	0	10/03/020	2020	50.9644	49.9644	49.9644	TM	2
09/12/019	19	90	90	0	0	09/12/019	2019	47.1918	45.1918	45.1918	TM	1
25/03/020	19	60	60	0	0	25/03/020	2020	58.0411	57.0411	57.0411	TM	2
06/02/020	19	90	90	3	0	06/02/020	2020	42.6192	41.6192	41.6192	TM	2
25/02/020	19	90	90	0	0	25/02/020	2020	49.3589	48.3589	48.3589	TM	1
04/02/020	19	30	30	3	0	04/02/020	2020	50.9671	49.9671	49.9671	TM	2
10/03/020	19	30	30	3	0	10/03/020	2020	50.9671	49.9671	49.9671	TM	2
10/03/020	19	30	30	0	0	10/03/020	2020	38.337	37.337	37.337	TM	1
25/03/020	19	90	90	2	0	25/03/020	2020	52.8192	51.8192	51.8192	TM	1
07/01/020	19	90	90	0	0	07/01/020	2020	60.5068	59.5068	59.5068	TM	2
10/03/020	19	60	60	3	0	10/03/020	2020	55.1068	54.1068	54.1068	TM	1
20/01/020	19	90	90	0	0	20/01/020	2020	48.3781	47.3781	47.3781	TM	1
10/03/020	19	52	52	0	0	10/03/020	2020	64.0274	63.0274	63.0274	TM	1
08/04/020	19	90	90	0	0	08/04/020	2020	47.3068	46.3068	46.3068	TM	1
03/09/019	19	90	90	0	0	03/09/019	2019	56.4082	54.4082	54.4082	TM	1
03/09/019	19	90	90	0	0	03/09/019	2019	37.7973	35.7973	35.7973	TM	2
06/02/020	19	90	90	2	0	06/02/020	2020	58.3671	57.3671	57.3671	TM	1
03/09/019	19	90	90	2	0	03/09/019	2019	42.8959	40.8959	40.8959	TM	2
15/10/019	19	90	90	2	0	15/10/019	2019	58.6849	56.6849	56.6849	TM	1
03/09/019	19	90	90	4	0	03/09/019	2019	61.7534	59.7534	59.7534	TM	2
16/12/019	19	90	90	4	0	16/12/019	2019	66.4	64.4	64.4	TM	1
09/12/019	19	60	60		1	09/12/019	2019	60.0603	58.0603	58.0603	TM	1
10/06/020		82	82	0	0	10/06/020	2020	35.7726	34.7726	34.7726	TM	1
10/06/020		60	60	0	0	10/06/020	2020	51.9397	50.9397	50.9397	TM	1
15/06/020		58	58	0	0	15/06/020	2020	32.1123	31.1123	31.1123	TM	2
17/06/020		54	54	0	0	17/06/020	2020	50.1945	49.1945	49.1945	TM	2
17/06/020		90	90	0	0	17/06/020	2020	44.2466	43.2466	43.2466	TM	1
29/06/020		61	61	0	0	29/06/020	2020	37.9589	36.9589	36.9589	TM	1
29/06/020		90	90	0	0	29/06/020	2020	51.6712	50.6712	50.6712	TM	2
06/07/020		90	90	0	0	06/07/020	2020	42.9342	41.9342	41.9342	TM	2
14/07/020		84	84	0	0	14/07/020	2020	36.1644	35.1644	35.1644	TM	1
21/07/020		17	17	0	0	21/07/020	2020	44.2	43.2	43.2	TM	2
21/07/020		84	84	0	0	21/07/020	2020	46.6274	45.6274	45.6274	TM	1
21/07/020		24	24	0	0	21/07/020	2020	37.6959	36.6959	36.6959	TM	2
21/07/020		90	90	0	0	21/07/020	2020	39.1973	38.1973	38.1973	TM	1
27/07/020		60	60	0	0	27/07/020	2020	50.663	49.663	49.663	TM	2
27/07/020		30	30	0	0	27/07/020	2020	44.5479	43.5479	43.5479	TM	2
27/07/020		90	90	0	0	27/07/020	2020	50.3808	49.3808	49.3808	TM	2
27/07/020		60	60	0	0	27/07/020	2020	40.7315	39.7315	39.7315	TM	2
11/08/020		30	30	0	0	11/08/020	2020	24.6603	23.6603	23.6603	TM	1
11/08/020		31	31	0	0	11/08/020	2020	63.274	62.274	62.274	TM	1
24/08/020		90	90	0	0	24/08/020	2020	66.9753	65.9753	65.9753	TM	1
24/08/020		60	60	0	0	24/08/020	2020	44.5479	43.5479	43.5479	TM	2
24/08/020		18	18	0	0	24/08/020	2020	43.3589	42.3589	42.3589	TM	1
31/08/020		90	90	0	0	31/08/020	2020	31.3945	30.3945	30.3945	TM	2
01/09/020		90	90	0	0	01/09/020	2020	52.2548	51.2548	51.2548	TM	1
01/09/020		90	90	0	0	01/09/020	2020	51.9616	50.9616	50.9616	TM	1
18/09/020		90	90	0	0	18/09/020	2020	56.5781	55.5781	55.5781	TM	1
18/09/020		90	90	0	0	18/09/020	2020	52.9836	51.9836	51.9836	TM	2
18/09/020		90	90	0	0	18/09/020	2020	41.063	40.063	40.063	TM	2
18/09/020		90	90	0	0	18/09/020	2020	51.7945	50.7945	50.7945	TM	2
20/09/019		60	60	0	0	20/09/019	2019	44.9836	42.9836	42.9836	TM	1
20/09/019		90	90	0	0	20/09/019	2019	49.7452	47.7452	47.7452	TM	2
23/09/019		90	90	0	0	23/09/019	2019	56.9753	54.9753	54.9753	TM	1
24/09/019		90	90	0	0	24/09/019	2019	36.4219	34.4219	34.4219	TM	2
19/11/019		90	90	0	0	19/11/019	2019	37.3808	35.3808	35.3808	TM	2
21/07/020		30	30	2	0	21/07/020	2020	61.9452	60.9452	60.9452	TM	2
01/09/020		27	27	2	0	01/09/020	2020	61.9452	60.9452	60.9452	TM	2
20/09/019		45	45	2	0	20/09/019	2019	54.7068	52.7068	52.7068	TM	1
23/06/020		30	30	3	0	23/06/020	2020	58.7836	57.7836	57.7836	TM	2
10/08/020		90	90	4	0	10/08/020	2020	67.611	66.611	66.611	TM	1
21/07/020		30	30	4	0	21/07/020	2020	67.0658	66.0658	66.0658	TM	2

## Sheet: TR_fin
Data	CIM	Solicitate	Avizate	Stare	Decedati	Data1	An	Varsta_V	Varsta_R	Varsta_RV	Judet	Gen
20/11/019	9	90	90	2	0	20/11/019	2019	64.9233	62.9233	62.9233	TR	1
15/01/020	9	41	41	0	0	15/01/020	2020	56.9397	55.9397	55.9397	TR	1
04/05/020	13	60	60	0	0	04/05/020	2020	50.4356	49.4356	49.4356	TR	2
04/12/019	13	90	90	0	0	04/12/019	2019	53.8438	51.8438	51.8438	TR	2
06/12/019	13	30	30	0	0	06/12/019	2019	53.5726	51.5726	51.5726	TR	2
28/01/020	13	90	90	0	0	28/01/020	2020	43.6767	42.6767	42.6767	TR	1
03/02/020	13	60	60	0	0	03/02/020	2020	39.3671	38.3671	38.3671	TR	2
18/12/019	13	90	90	0	0	18/12/019	2019	47.4438	45.4438	45.4438	TR	2
05/12/019	13	90	90	0	0	05/12/019	2019	48.3452	46.3452	46.3452	TR	2
14/01/020	13	90	90	0	0	14/01/020	2020	49.0767	48.0767	48.0767	TR	1
15/01/020	13	60	60	0	0	15/01/020	2020	50.7425	49.7425	49.7425	TR	2
21/01/020	13	90	90	0	0	21/01/020	2020	53.7808	52.7808	52.7808	TR	1
21/01/020	13	90	90	0	0	21/01/020	2020	42.9973	41.9973	41.9973	TR	2
03/02/020	13	60	60	0	0	03/02/020	2020	42.2658	41.2658	41.2658	TR	2
11/02/020	13	60	90	0	0	11/02/020	2020	49.1151	48.1151	48.1151	TR	2
13/02/020	13	60	60	0	0	13/02/020	2020	40.6164	39.6164	39.6164	TR	1
11/02/020	13	90	90	0	0	11/02/020	2020	48.6274	47.6274	47.6274	TR	1
14/02/020	13	90	90	0	0	14/02/020	2020	49.0904	48.0904	48.0904	TR	2
25/02/020	13	60	60	0	0	25/02/020	2020	49.211	48.211	48.211	TR	1
08/04/020	13	90	90	0	0	08/04/020	2020	32.4493	31.4493	31.4493	TR	1
08/04/020	13	90	90	0	0	08/04/020	2020	50.5863	49.5863	49.5863	TR	1
28/10/019	13	90	90	0	0	28/10/019	2019	55.1671	53.1671	53.1671	TR	1
07/11/019	13	90	90	0	0	07/11/019	2019	56.9096	54.9096	54.9096	TR	1
08/11/019	13	90	90	0	0	08/11/019	2019	53.8795	51.8795	51.8795	TR	1
08/11/019	13	90	90	0	0	08/11/019	2019	54.1562	52.1562	52.1562	TR	1
09/12/019	13	90	90	0	0	09/12/019	2019	34.6027	32.6027	32.6027	TR	1
07/11/019	13	90	90	0	0	07/11/019	2019	59.1014	57.1014	57.1014	TR	2
16/01/020	13	60	60	3	0	16/01/020	2020	52.7699	51.7699	51.7699	TR	2
28/01/020	13	90	90	3	0	28/01/020	2020	50.4767	49.4767	49.4767	TR	2
24/02/020	13	60	60	3	0	24/02/020	2020	50.5781	49.5781	49.5781	TR	1
16/03/020	13	60	60	3	0	16/03/020	2020	56.1479	55.1479	55.1479	TR	1
25/03/020	13	60	60	3	0	25/03/020	2020	55.4877	54.4877	54.4877	TR	2
31/10/019	13	90	90	3	0	31/10/019	2019	43.3507	41.3507	41.3507	TR	2
17/02/020	13	60	60	4	0	17/02/020	2020	62.474	61.474	61.474	TR	1
25/10/019	13	90	90	4	0	25/10/019	2019	62.4027	60.4027	60.4027	TR	1
25/10/019	13	90	90	0	0	25/10/019	2019	31.6055	29.6055	29.6055	TR	2
16/01/020	13	90	90	2	0	16/01/020	2020	56.9205	55.9205	55.9205	TR	2
28/02/020	19	90	90	2	0	28/02/020	2020	26.6877	25.6877	25.6877	TR	1
02/03/020	19	30	30	0	0	02/03/020	2020	63.3671	62.3671	62.3671	TR	1
28/02/020	19	90	90	0	0	28/02/020	2020	53.3123	52.3123	52.3123	TR	2
21/02/020	19	90	90	0	0	21/02/020	2020	30.1836	29.1836	29.1836	TR	1
28/01/020	19	74	74	0	0	28/01/020	2020	47.8301	46.8301	46.8301	TR	1
25/10/019	19	60	60	0	0	25/10/019	2019	61.6219	59.6219	59.6219	TR	2
11/02/020	19	90	90	0	0	11/02/020	2020	55.0932	54.0932	54.0932	TR	1
27/08/020		60	60	0	0	27/08/020	2020	44.863	43.863	43.863	TR	1
02/07/020		37	37	0	0	02/07/020	2020	58.9616	57.9616	57.9616	TR	2
03/07/020		76	76	0	0	03/07/020	2020	52.6932	51.6932	51.6932	TR	1
23/07/020		60	60	0	0	23/07/020	2020	61.5479	60.5479	60.5479	TR	2
06/08/020		90	90	0	0	06/08/020	2020	48.6822	47.6822	47.6822	TR	1
07/08/020		90	90	0	0	07/08/020	2020	44.4712	43.4712	43.4712	TR	1
19/08/020		60	60	0	0	19/08/020	2020	52.0137	51.0137	51.0137	TR	2
25/08/020		60	60	0	0	25/08/020	2020	50.4849	49.4849	49.4849	TR	2
25/08/020		60	60	0	0	25/08/020	2020	58.5616	57.5616	57.5616	TR	2
27/08/020		90	90	0	0	27/08/020	2020	23.2986	22.2986	22.2986	TR	2
27/08/020		90	90	0	0	27/08/020	2020	41.611	40.611	40.611	TR	2
02/09/020		60	60	0	0	02/09/020	2020	42.7479	41.7479	41.7479	TR	2
17/06/020		90	90	0	0	17/06/020	2020	49.0438	48.0438	48.0438	TR	2
23/06/020		90	90	0	0	23/06/020	2020	45.7534	44.7534	44.7534	TR	1
01/07/020		90	90	0	0	01/07/020	2020	46.2493	45.2493	45.2493	TR	2
21/07/020		90	90	0	0	21/07/020	2020	51.4877	50.4877	50.4877	TR	2
21/07/020		90	90	0	0	21/07/020	2020	49.1123	48.1123	48.1123	TR	2
13/09/019		90		0	0	13/09/019	2019	43.0658	41.0658	41.0658	TR	1
27/07/020		90	90	0	0	27/07/020	2020	56.8301	55.8301	55.8301	TR	1
29/07/020		90	90	0	0	29/07/020	2020	29.8384	28.8384	28.8384	TR	1
12/08/020		90	90	0	0	12/08/020	2020	56.5616	55.5616	55.5616	TR	2
01/09/020		30	30	0	0	01/09/020	2020	52.4795	51.4795	51.4795	TR	1
03/09/019		90		0	0	03/09/019	2019	51.937	49.937	49.937	TR	1
27/07/020		90	90	2	0	27/07/020	2020	39.0247	38.0247	38.0247	TR	1
24/07/020		30	30	3	0	24/07/020	2020	49.5425	48.5425	48.5425	TR	1
27/08/020		90	90	3	0	27/08/020	2020	50.789	49.789	49.789	TR	2
16/06/020		80	80	3	0	16/06/020	2020	56.4	55.4	55.4	TR	1
02/07/020		90	90	4	0	02/07/020	2020	61.1863	60.1863	60.1863	TR	1
11/08/020		60	60	4	0	11/08/020	2020	62.526	61.526	61.526	TR	2

## Sheet: SV_fin
Data	CIM	Solicitate	Avizate	Stare	Decedati	Data1	An	Varsta_V	Varsta_R	Varsta_RV	Judet	Gen
10/12/019	6	90	90	0	0	10/12/019	2019	53.3836	51.3836	51.3836	SV	1
02/10/019	9	90	90	3	0	02/10/019	2019	54.2466	52.2466	52.2466	SV	1
10/03/020	11	60	60	2	0	10/03/020	2020	42.3123	41.3123	41.3123	SV	2
26/11/019	11	60	60	3	0	26/11/019	2019	53.211	51.211	51.211	SV	2
30/12/019	13	90	90	4	0	30/12/019	2019	61.6712	59.6712	59.6712	SV	1
12/11/019	13	60	60	0	0	12/11/019	2019	46.4329	44.4329	44.4329	SV	2
17/02/020	19	90	90	0	0	17/02/020	2020	55.4986	54.4986	54.4986	SV	1
24/03/020	19	90	90	3	0	24/03/020	2020	57.0712	56.0712	56.0712	SV	1
11/02/020	19	60	60	0	0	11/02/020	2020	52.5836	51.5836	51.5836	SV	2
07/11/019	19	90	90	0	0	07/11/019	2019	52.5836	50.5836	50.5836	SV	2

## Sheet: S6_fin
Data	CIM	Solicitate	Avizate	Stare	Decedati	Data1	An	Varsta_V	Varsta_R	Varsta_RV	Judet	Gen
2019-12-19	5	0			0	2019-12-19	2019	60.1973	58.1973	58.1973	B6	2
2020-05-28	19	0	30		0	2020-05-28	2020	46.3425	45.3425	45.3425	B6	2
2020-11-12		0		0	0	2020-11-12	2020	24.8822	23.8822	23.8822	B6	1
2020-12-30		0		0	0	2020-12-30	2020	59.7836	58.7836	58.7836	B6	1
2019-12-20		0	0		0	2019-12-20	2019	62.1452	60.1452	60.1452	B6	1
2020-08-25		0	0		0	2020-08-25	2020	62.4712	61.4712	61.4712	B6	2
2019-12-19	4	3	3		0	2019-12-19	2019	54.137	52.137	52.137	B6	1
2020-07-01	13	3	3	3	0	2020-07-01	2020	55.726	54.726	54.726	B6	2
2019-10-04	10	4	4		0	2019-10-04	2019	62.4082	60.4082	60.4082	B6	1
2020-03-06	19	5	5		0	2020-03-06	2020	32.8411	31.8411	31.8411	B6	1
2019-10-04	13	7	7		0	2019-10-04	2019	61.4411	59.4411	59.4411	B6	2
2020-08-25		7	7		0	2020-08-25	2020	62.4712	61.4712	61.4712	B6	2
2019-11-29	18	8	8		0	2019-11-29	2019	39.1014	37.1014	37.1014	B6	2
2020-11-26	5	10		0	0	2020-11-26	2020	59.6493	58.6493	58.6493	B6	1
2020-03-23	13	10	10		0	2020-03-23	2020	33.9562	32.9562	32.9562	B6	1
2020-12-22		10			0	2020-12-22	2020	33.4986	32.4986	32.4986	B6	2
2019-12-12	21	11	11		0	2019-12-12	2019	52.9836	50.9836	50.9836	B6	1
2019-12-11		11	11		0	2019-12-11	2019	54.4329	52.4329	52.4329	B6	2
2020-08-27		12	12		0	2020-08-27	2020	52.3534	51.3534	51.3534	B6	1
2020-10-08		12			0	2020-10-08	2020	27.8384	26.8384	26.8384	B6	2
2020-10-29	13	15		0	0	2020-10-29	2020	46.8082	45.8082	45.8082	B6	2
2019-12-16	18	15	15		0	2019-12-16	2019	39.1014	37.1014	37.1014	B6	2
2020-07-09		16	16		0	2020-07-09	2020	59.7479	58.7479	58.7479	B6	2
2020-02-20	11	17	17		0	2020-02-20	2020	27.8384	26.8384	26.8384	B6	2
2019-10-04		17	17		0	2019-10-04	2019	42.9562	40.9562	40.9562	B6	2
2019-10-04		17	17		0	2019-10-04	2019	42.9562	40.9562	40.9562	B6	2
2020-02-27	9	18	18	2	0	2020-02-27	2020	50.0164	49.0164	49.0164	B6	2
2020-02-26	19	18	18		0	2020-02-26	2020	30.2548	29.2548	29.2548	B6	2
2020-03-09	19	19	19		0	2020-03-09	2020	27.2685	26.2685	26.2685	B6	1
2020-08-21		19	19		0	2020-08-21	2020	62.1507	61.1507	61.1507	B6	1
2020-01-09	11	21	21	0	0	2020-01-09	2020	55.2055	54.2055	54.2055	B6	1
2020-11-26	13	21		0	0	2020-11-26	2020	50.6904	49.6904	49.6904	B6	2
2020-07-09	13	21	21	3	0	2020-07-09	2020	52.4548	51.4548	51.4548	B6	1
2019-12-09		21	21		0	2019-12-09	2019	36.9096	34.9096	34.9096	B6	2
2020-03-27		21	21		0	2020-03-27	2020	54.6219	53.6219	53.6219	B6	2
2020-06-11		21	21		0	2020-06-11	2020	62.1507	61.1507	61.1507	B6	1
2020-07-09		21	21		0	2020-07-09	2020	62.1507	61.1507	61.1507	B6	1
2020-07-30		21	21		0	2020-07-30	2020	62.1507	61.1507	61.1507	B6	1
2020-10-29		22			0	2020-10-29	2020	52.2767	51.2767	51.2767	B6	1
2020-02-27	6	23	23	2	0	2020-02-27	2020	56.1425	55.1425	55.1425	B6	2
2019-10-11	21	23	23		0	2019-10-11	2019	32.7616	30.7616	30.7616	B6	2
2020-07-27		23	23		0	2020-07-27	2020	35.0575	34.0575	34.0575	B6	1
2020-10-29	13	24		0	0	2020-10-29	2020	50.6904	49.6904	49.6904	B6	2
2019-10-11	13	24	24		0	2019-10-11	2019	38.9671	36.9671	36.9671	B6	2
2019-12-20	13	24	24		0	2019-12-20	2019	61.1096	59.1096	59.1096	B6	1
2020-11-12		24			0	2020-11-12	2020	53.2219	52.2219	52.2219	B6	1
2020-02-07	9	25	25		0	2020-02-07	2020	59.2356	58.2356	58.2356	B6	1
2019-10-04	13	25	25		0	2019-10-04	2019	40.4438	38.4438	38.4438	B6	1
2019-12-20	13	25	25		0	2019-12-20	2019	54.4329	52.4329	52.4329	B6	2
2020-08-20	13	25	90		0	2020-08-20	2020	45.7534	44.7534	44.7534	B6	2
2019-09-27		26	26		0	2019-09-27	2019	48.674	46.674	46.674	B6	1
2019-12-20		26	26		0	2019-12-20	2019	47.3425	45.3425	45.3425	B6	2
2020-08-21		26	26		0	2020-08-21	2020	55.0219	54.0219	54.0219	B6	1
2020-11-19	2	27		2	0	2020-11-19	2020	55.2767	54.2767	54.2767	B6	1
2020-02-03	11	27	27		0	2020-02-03	2020	61.674	60.674	60.674	B6	2
2019-12-19	13	27	27		0	2019-12-19	2019	62.5507	60.5507	60.5507	B6	1
2020-09-18	13	27	27		0	2020-09-18	2020	35.8849	34.8849	34.8849	B6	2
2020-12-22	2	30		2	0	2020-12-22	2020	55.2767	54.2767	54.2767	B6	1
2020-12-17	4	30		2	0	2020-12-17	2020	56.6877	55.6877	55.6877	B6	1
2019-10-22	5	30	30		0	2019-10-22	2019	60.1973	58.1973	58.1973	B6	2
2019-11-20	5	30	30		0	2019-11-20	2019	60.1973	58.1973	58.1973	B6	2
2020-08-13	5	30	30		0	2020-08-13	2020	54.5562	53.5562	53.5562	B6	1
2020-09-17	5	30	30		0	2020-09-17	2020	54.5562	53.5562	53.5562	B6	1
2019-10-04	5	30	30		0	2019-10-04	2019	46.6795	44.6795	44.6795	B6	2
2020-10-22	5	30		0	0	2020-10-22	2020	59.6493	58.6493	58.6493	B6	1
2020-09-21	5	30	10	0	0	2020-09-21	2020	59.6493	58.6493	58.6493	B6	1
2019-10-01	6	30	30		0	2019-10-01	2019	37.7233	35.7233	35.7233	B6	2
2020-02-20	9	30	60	2	0	2020-02-20	2020	54.9233	53.9233	53.9233	B6	1
2020-03-19	9	30	30	2	0	2020-03-19	2020	54.9233	53.9233	53.9233	B6	1
2020-03-06	11	30	30		0	2020-03-06	2020	27.8384	26.8384	26.8384	B6	2
2020-03-27	11	30	30		0	2020-03-27	2020	27.8384	26.8384	26.8384	B6	2
2020-06-04	13	30	30	2	0	2020-06-04	2020	55.074	54.074	54.074	B6	1
2020-03-27	13	30	30		0	2020-03-27	2020	57.8219	56.8219	56.8219	B6	1
2020-03-26	13	30	60	3	0	2020-03-26	2020	53.074	52.074	52.074	B6	2
2020-03-06	13	30	30		0	2020-03-06	2020	33.9562	32.9562	32.9562	B6	1
2020-01-09	13	30	30		0	2020-01-09	2020	54.3425	53.3425	53.3425	B6	1
2020-01-23	13	30	30	2	0	2020-01-23	2020	57.8137	56.8137	56.8137	B6	1
2019-10-01	13	30	30		0	2019-10-01	2019	52.4274	50.4274	50.4274	B6	1
2019-10-04	13	30	30		0	2019-10-04	2019	61.1151	59.1151	59.1151	B6	2
2019-10-25	13	30	30		0	2019-10-25	2019	61.1151	59.1151	59.1151	B6	2
2020-02-04	13	30	30		0	2020-02-04	2020	46.2493	45.2493	45.2493	B6	2
2020-03-27	13	30	30		0	2020-03-27	2020	52.5644	51.5644	51.5644	B6	1
2019-11-08	19	30	30		0	2019-11-08	2019	36.9096	34.9096	34.9096	B6	2
2020-03-26	19	30	30		0	2020-03-26	2020	46.3425	45.3425	45.3425	B6	2
2020-08-27		30	30	0	0	2020-08-27	2020	24.8822	23.8822	23.8822	B6	1
2019-09-17		30	30		0	2019-09-17	2019	37.7233	35.7233	35.7233	B6	2
2019-09-27		30	30		0	2019-09-27	2019	47.3425	45.3425	45.3425	B6	2
2019-11-18		30	30		0	2019-11-18	2019	62.4384	60.4384	60.4384	B6	2
2019-11-20		30	30		0	2019-11-20	2019	47.3425	45.3425	45.3425	B6	2
2020-06-11		30	30		0	2020-06-11	2020	50.7589	49.7589	49.7589	B6	1
2020-07-03		30	30		0	2020-07-03	2020	55.0219	54.0219	54.0219	B6	1
2020-07-03		30	30		0	2020-07-03	2020	27.8384	26.8384	26.8384	B6	2
2020-07-16		30	30		0	2020-07-16	2020	43.3836	42.3836	42.3836	B6	1
2020-07-17		30	30		0	2020-07-17	2020	52.2411	51.2411	51.2411	B6	2
2020-07-22		30	30		0	2020-07-22	2020	62.4712	61.4712	61.4712	B6	2
2020-07-27		30	30		0	2020-07-27	2020	53.0301	52.0301	52.0301	B6	2
2020-08-06		30	30		0	2020-08-06	2020	43.3836	42.3836	42.3836	B6	1
2020-08-13		30	31		0	2020-08-13	2020	51.6548	50.6548	50.6548	B6	1
2020-08-13		30	30		0	2020-08-13	2020	63.6712	62.6712	62.6712	B6	2
2020-08-27		30	30		0	2020-08-27	2020	39.3096	38.3096	38.3096	B6	2
2020-09-10		30	30		0	2020-09-10	2020	27.8384	26.8384	26.8384	B6	2
2020-09-10		30	30		0	2020-09-10	2020	51.5753	50.5753	50.5753	B6	2
2020-09-10		30	30		0	2020-09-10	2020	43.3836	42.3836	42.3836	B6	1
2020-09-16		30	30		0	2020-09-16	2020	59.9479	58.9479	58.9479	B6	1
2020-09-24		30	30		0	2020-09-24	2020	31.5041	30.5041	30.5041	B6	2
2020-10-01		30			0	2020-10-01	2020	39.3096	38.3096	38.3096	B6	2
2020-10-22		30			0	2020-10-22	2020	55.3068	54.3068	54.3068	B6	2
2020-10-22		30			0	2020-10-22	2020	54.5562	53.5562	53.5562	B6	1
2020-12-22		30			0	2020-12-22	2020	44.8	43.8	43.8	B6	2
2020-07-30	13	31	31	2	0	2020-07-30	2020	53.3616	52.3616	52.3616	B6	2
2020-07-16		31	31		0	2020-07-16	2020	51.6548	50.6548	50.6548	B6	1
2020-12-30		31			0	2020-12-30	2020	58.2301	57.2301	57.2301	B6	1
2020-07-27		32	90		0	2020-07-27	2020	55.0219	54.0219	54.0219	B6	1
2020-07-30		32	32		0	2020-07-30	2020	27.8384	26.8384	26.8384	B6	2
2020-02-10	13	34	30		0	2020-02-10	2020	54.3425	53.3425	53.3425	B6	1
2019-12-20	13	37	39		0	2019-12-20	2019	61.9781	59.9781	59.9781	B6	1
2020-05-28	19	38	38	3	0	2020-05-28	2020	64.0575	63.0575	63.0575	B6	1
2020-12-10	13	39		2	0	2020-12-10	2020	49.2137	48.2137	48.2137	B6	2
2019-11-20	13	39	39		0	2019-11-20	2019	61.9781	59.9781	59.9781	B6	1
2020-05-28	9	40	40		0	2020-05-28	2020	66.474	65.474	65.474	B6	1
2019-11-20	11	40	40		0	2019-11-20	2019	51.2986	49.2986	49.2986	B6	2
2020-03-11	13	42	30		0	2020-03-11	2020	46.2493	45.2493	45.2493	B6	2
2019-10-04	21	42	42		0	2019-10-04	2019	36.9096	34.9096	34.9096	B6	2
2020-07-08	13	43	43		0	2020-07-08	2020	47.5342	46.5342	46.5342	B6	1
2019-12-20	13	44	44		0	2019-12-20	2019	42.6877	40.6877	40.6877	B6	1
2020-07-09		44	44		0	2020-07-09	2020	36.7068	35.7068	35.7068	B6	2
2020-02-10	6	45	45		0	2020-02-10	2020	66.6164	65.6164	65.6164	B6	1
2020-03-19	9	45	40		0	2020-03-19	2020	61.7753	60.7753	60.7753	B6	1
2020-05-28	9	45	45		0	2020-05-28	2020	61.7753	60.7753	60.7753	B6	1
2020-05-22	13	45	45	3	0	2020-05-22	2020	55.726	54.726	54.726	B6	2
2020-03-27	13	45	45		0	2020-03-27	2020	59.7726	58.7726	58.7726	B6	1
2020-07-30	13	48	48	2	0	2020-07-30	2020	55.074	54.074	54.074	B6	1
2020-11-12	13	52		3	0	2020-11-12	2020	50.5233	49.5233	49.5233	B6	2
2020-10-19	11	53		2	0	2020-10-19	2020	57.0164	56.0164	56.0164	B6	1
2020-09-18	13	54	54	2	0	2020-09-18	2020	55.074	54.074	54.074	B6	1
2020-12-10		54			0	2020-12-10	2020	46.9781	45.9781	45.9781	B6	2
2019-11-15		57	57		0	2019-11-15	2019	50	48	48	B6	1
2020-10-01		58			0	2020-10-01	2020	47.7562	46.7562	46.7562	B6	2
2020-01-30	6	60	60		0	2020-01-30	2020	54.5671	53.5671	53.5671	B6	2
2020-08-27	13	60	60	3	0	2020-08-27	2020	61.0959	60.0959	60.0959	B6	2
2020-01-09	13	60	60	3	0	2020-01-09	2020	53.074	52.074	52.074	B6	2
2020-03-19	13	60	60		0	2020-03-19	2020	49.1863	48.1863	48.1863	B6	1
2020-02-25	13	60	30	2	0	2020-02-25	2020	57.8137	56.8137	56.8137	B6	1
2019-12-19	13	60	60		0	2019-12-19	2019	59.8603	57.8603	57.8603	B6	2
2020-05-28	13	60	60		0	2020-05-28	2020	52.3562	51.3562	51.3562	B6	2
2019-12-20	19	60	60		0	2019-12-20	2019	57.3836	55.3836	55.3836	B6	1
2020-10-01		60		0	0	2020-10-01	2020	24.8822	23.8822	23.8822	B6	1
2019-10-01		60	60		0	2019-10-01	2019	65.4329	63.4329	63.4329	B6	1
2020-07-03		60	60		0	2020-07-03	2020	50.7589	49.7589	49.7589	B6	1
2020-07-30		60	60		0	2020-07-30	2020	54.211	53.211	53.211	B6	1
2020-09-15		60	60		0	2020-09-15	2020	63.6712	62.6712	62.6712	B6	2
2020-10-22		60			0	2020-10-22	2020	31.5041	30.5041	30.5041	B6	2
2020-10-22		60			0	2020-10-22	2020	33.4986	32.4986	32.4986	B6	2
2020-10-08	13	61		3	0	2020-10-08	2020	61.0959	60.0959	60.0959	B6	2
2020-05-28	13	61	61	2	0	2020-05-28	2020	58.6877	57.6877	57.6877	B6	2
2020-07-16		61	61		0	2020-07-16	2020	49.1945	48.1945	48.1945	B6	1
2020-07-09		62	62		0	2020-07-09	2020	48.2932	47.2932	47.2932	B6	2
2020-08-06	19	63	63	2	0	2020-08-06	2020	62.2521	61.2521	61.2521	B6	1
2020-07-09	13	64	64	2	0	2020-07-09	2020	58.874	57.874	57.874	B6	2
2020-07-09		64	64		0	2020-07-09	2020	58.4877	57.4877	57.4877	B6	2
2019-12-20		71	71		0	2019-12-20	2019	36.9096	34.9096	34.9096	B6	2
2020-06-11	19	72	72		0	2020-06-11	2020	30.2548	29.2548	29.2548	B6	2
2019-10-11	13	73	73		0	2019-10-11	2019	52.1562	50.1562	50.1562	B6	2
2020-02-10	19	73	10		0	2020-02-10	2020	50.7123	49.7123	49.7123	B6	2
2020-03-13	21	73	71		0	2020-03-13	2020	36.9096	35.9096	35.9096	B6	2
2020-03-06	13	79		3	0	2020-03-06	2020	45.4795	44.4795	44.4795	B6	2
2020-07-03	9	80	80	2	0	2020-07-03	2020	58.389	57.389	57.389	B6	2
2020-11-26		80			0	2020-11-26	2020	37.0904	36.0904	36.0904	B6	2
2019-11-20	19	88	88		0	2019-11-20	2019	34.5671	32.5671	32.5671	B6	2
2020-05-28		89	89		0	2020-05-28	2020	42.5288	41.5288	41.5288	B6	2
2020-11-12	2	90		3	0	2020-11-12	2020	38.7288	37.7288	37.7288	B6	2
2020-08-28	4	90	90	1	0	2020-08-28	2020	48.3781	47.3781	47.3781	B6	1
2020-09-24	5	90	90	3	0	2020-09-24	2020	53.7753	52.7753	52.7753	B6	2
2019-10-29	6	90	90		0	2019-10-29	2019	47.2822	45.2822	45.2822	B6	1
2019-12-20	6	90	90		0	2019-12-20	2019	56.3671	54.3671	54.3671	B6	2
2019-09-27	6	90	90		0	2019-09-27	2019	59.1342	57.1342	57.1342	B6	2
2020-12-17	7	90		2	0	2020-12-17	2020	60.8055	59.8055	59.8055	B6	1
2020-03-06	7	90	90		0	2020-03-06	2020	41.6055	40.6055	40.6055	B6	1
2020-11-26	9	90		3	0	2020-11-26	2020	57.9753	56.9753	56.9753	B6	2
2020-03-26	9	90	90		0	2020-03-26	2020	65.1534	64.1534	64.1534	B6	1
2019-11-01	9	90	90		0	2019-11-01	2019	61.9753	59.9753	59.9753	B6	1
2019-11-08	9	90	90		0	2019-11-08	2019	61.9753	59.9753	59.9753	B6	1
2019-10-04	9	90	90		0	2019-10-04	2019	50.9041	48.9041	48.9041	B6	1
2019-11-15	11	90	90		0	2019-11-15	2019	48.6712	46.6712	46.6712	B6	1
2019-10-25	13	90	90		0	2019-10-25	2019	66.0493	64.0493	64.0493	B6	1
2019-10-25	13	90	90		0	2019-10-25	2019	61.7973	59.7973	59.7973	B6	2
2019-11-26	13	90	90		0	2019-11-26	2019	56.6849	54.6849	54.6849	B6	2
2019-12-12	13	90	90		0	2019-12-12	2019	45.7178	43.7178	43.7178	B6	2
2019-12-20	13	90	90		0	2019-12-20	2019	55.9425	53.9425	53.9425	B6	1
2020-02-27	13	90	90		0	2020-02-27	2020	60.389	59.389	59.389	B6	1
2020-03-16	13	90	90		0	2020-03-16	2020	64.4301	63.4301	63.4301	B6	1
2020-12-22	13	90		2	0	2020-12-22	2020	59.6822	58.6822	58.6822	B6	1
2019-11-08	13	90	90		0	2019-11-08	2019	60.8027	58.8027	58.8027	B6	2
2020-12-30	13	90		3	0	2020-12-30	2020	57.463	56.463	56.463	B6	2
2020-01-30	13	90	90		0	2020-01-30	2020	41.6137	40.6137	40.6137	B6	1
2019-12-19	13	90	90		0	2019-12-19	2019	49.1041	47.1041	47.1041	B6	1
2020-06-11	13	90	90	1	0	2020-06-11	2020	59.5781	58.5781	58.5781	B6	2
2019-09-27	13	90	90		0	2019-09-27	2019	47.5342	45.5342	45.5342	B6	1
2020-03-27	13	90	90		0	2020-03-27	2020	53.6055	52.6055	52.6055	B6	2
2020-03-27	13	90	90	3	0	2020-03-27	2020	40.8384	39.8384	39.8384	B6	1
2020-12-22	13	90		3	0	2020-12-22	2020	52.8466	51.8466	51.8466	B6	2
2019-10-01	13	90	90		0	2019-10-01	2019	50.1315	48.1315	48.1315	B6	1
2019-10-01	13	90	90		0	2019-10-01	2019	50.1315	48.1315	48.1315	B6	1
2019-10-04	13	90	90		0	2019-10-04	2019	48.7096	46.7096	46.7096	B6	2
2019-11-29	13	90	90		0	2019-11-29	2019	54.5616	52.5616	52.5616	B6	1
2019-12-12	13	90	90		0	2019-12-12	2019	58.2575	56.2575	56.2575	B6	2
2019-12-12	13	90	90		0	2019-12-12	2019	51.726	49.726	49.726	B6	2
2019-12-20	13	90	90		0	2019-12-20	2019	49.3616	47.3616	47.3616	B6	2
2020-01-31	13	90	90		0	2020-01-31	2020	59.7479	58.7479	58.7479	B6	1
2020-02-20	13	90	90		0	2020-02-20	2020	49.9315	48.9315	48.9315	B6	2
2020-02-27	13	90	90		0	2020-02-27	2020	51.4712	50.4712	50.4712	B6	1
2020-03-19	13	90	90		0	2020-03-19	2020	58.7644	57.7644	57.7644	B6	1
2020-09-24	13	90	90	0	0	2020-09-24	2020	35.5178	34.5178	34.5178	B6	2
2020-05-28	13	90	90	3	0	2020-05-28	2020	53.1863	52.1863	52.1863	B6	1
2019-10-04	17	90	90		0	2019-10-04	2019	52.3205	50.3205	50.3205	B6	2
2020-01-23	18	90	90		0	2020-01-23	2020	54.0411	53.0411	53.0411	B6	1
2019-11-15	19	90	90		0	2019-11-15	2019	53.463	51.463	51.463	B6	1
2020-03-26	19	90	90		0	2020-03-26	2020	61.7753	60.7753	60.7753	B6	2
2020-10-22	19	90		0	0	2020-10-22	2020	57.0904	56.0904	56.0904	B6	2
2019-10-25	19	90	90		0	2019-10-25	2019	63.0932	61.0932	61.0932	B6	2
2019-11-20	19	90	90		0	2019-11-20	2019	63.5452	61.5452	61.5452	B6	2
2019-11-08	19	90	90		0	2019-11-08	2019	53.4521	51.4521	51.4521	B6	2
2019-12-19	19	90	90		0	2019-12-19	2019	74.4685	72.4685	72.4685	B6	2
2020-02-27	19	90	90		0	2020-02-27	2020	58.2301	57.2301	57.2301	B6	1
2020-05-28	19	90	90	0	0	2020-05-28	2020	42.126	41.126	41.126	B6	1
2019-10-04	19	90	90		0	2019-10-04	2019	27.3973	25.3973	25.3973	B6	2
2019-11-29	19	90	90		0	2019-11-29	2019	49.6932	47.6932	47.6932	B6	1
2020-01-09	19	90	90		0	2020-01-09	2020	56.5452	55.5452	55.5452	B6	1
2020-02-07	19	90	90		0	2020-02-07	2020	51.7425	50.7425	50.7425	B6	1
2020-09-24	19	90	90	3	0	2020-09-24	2020	53.8055	52.8055	52.8055	B6	1
2020-01-09	19	90	90		0	2020-01-09	2020	47.2055	46.2055	46.2055	B6	2
2019-09-11		90	90		0	2019-09-11	2019	53.7644	51.7644	51.7644	B6	2
2019-09-24		90	90		0	2019-09-24	2019	47.2137	45.2137	45.2137	B6	2
2020-01-30		90	90		0	2020-01-30	2020	66.5068	65.5068	65.5068	B6	1
2020-03-06		90	90		0	2020-03-06	2020	33.0192	32.0192	32.0192	B6	2
2020-03-27		90	90		0	2020-03-27	2020	53.9562	52.9562	52.9562	B6	2
2020-07-16		90	90		0	2020-07-16	2020	46.2849	45.2849	45.2849	B6	2
2020-07-27		90	90		0	2020-07-27	2020	40.4932	39.4932	39.4932	B6	2
2020-08-26		90	90		0	2020-08-26	2020	46.9836	45.9836	45.9836	B6	2
2020-09-04		90	90		0	2020-09-04	2020	51.4493	50.4493	50.4493	B6	2
2020-09-04		90	90		0	2020-09-04	2020	53.2712	52.2712	52.2712	B6	2
2020-09-09		90	90		0	2020-09-09	2020	60.5205	59.5205	59.5205	B6	2
2020-09-24		90	90		0	2020-09-24	2020	61.7288	60.7288	60.7288	B6	2
2020-10-08		90			0	2020-10-08	2020	55.7945	54.7945	54.7945	B6	1
2020-10-08		90			0	2020-10-08	2020	65.4685	64.4685	64.4685	B6	1
2020-10-22		90			0	2020-10-22	2020	63.6795	62.6795	62.6795	B6	1
2020-10-29		90			0	2020-10-29	2020	47.5342	46.5342	46.5342	B6	1
2020-10-30		90			0	2020-10-30	2020	35.7918	34.7918	34.7918	B6	2
2020-11-05		90			0	2020-11-05	2020	42.8438	41.8438	41.8438	B6	2
2020-11-12		90			0	2020-11-12	2020	35.7918	34.7918	34.7918	B6	2
2020-12-17		90			0	2020-12-17	2020	48.4247	47.4247	47.4247	B6	2
2020-12-22		90			0	2020-12-22	2020	44.2712	43.2712	43.2712	B6	2
2020-12-30		90			0	2020-12-30	2020	40.0411	39.0411	39.0411	B6	2
2020-12-30		90			0	2020-12-30	2020	49.1014	48.1014	48.1014	B6	2
2020-09-24			0		0	2020-09-24	2020	61.9315	60.9315	60.9315	B6	2

[truncated: 32 more sheets: S5_fin, S4_fin, S3_fin, S2_fin, S1_fin, PH_fin, OT_fin, NT_fin, MS_fin, MH_fin, IS_fin, IL_fin, HD_fin, HR_fin, GJ_fin, GR_fin, DJ_fin, DB_fin, CV_fin, CT_fin …]
